# Supplementary material for: Proteomic Analysis of Intracellular and Membrane-Associated Fractions of Canine (Canis lupus familiaris) Epididymal Spermatozoa and Sperm Structure Separation
Source: Animals (Basel). 2022 Mar 18;12(6):772. doi: 10.3390/ani12060772 (PMC8944539; doi:10.3390/ani12060772)
Supplement: Supplementary file 1 [file animals-12-00772-s001.zip]

Archive with 2 entries (2 files):
- Table 1 Supplementary.pdf
- Table 2 Supplementary.pdf
